# Supplementary material for: Passive Control of Silane Diffusion for Gradient Application of Surface Properties
Source: Micromachines (Basel). 2021 Nov 4;12(11):1360. doi: 10.3390/mi12111360 (PMC8620173; doi:10.3390/mi12111360)
Supplement: Supplementary file 1 [file micromachines-12-01360-s001.zip]

Archive with 1 entries (1 files):
- micromachines-1369345-supplementary.pdf
